# Supplementary material for: Enteral Tube Nutrition in Anorexia Nervosa and Atypical Anorexia Nervosa and Outcomes: A Systematic Scoping Review
Source: Nutrients. 2025 Jan 24;17(3):425. doi: 10.3390/nu17030425 (PMC11820346; doi:10.3390/nu17030425)
Supplement: Supplementary file 1 [file nutrients-17-00425-s001.zip]

Archive with 3 entries (3 files):
- Table S1 initial nutritional protocols table 17.01.25.pdf
- Table S2 psychological outcomes table 17.01.25.pdf
- Table S3 qualitative data table 17.01.25.pdf
